# Supplementary material for: Falling Third-Trimester Insulin Requirements in Diabetic Pregnancies and Adverse Pregnancy Outcomes: A Systematic Review and Meta-Analysis
Source: J Clin Med. 2025 Oct 17;14(20):7357. doi: 10.3390/jcm14207357 (PMC12565485; doi:10.3390/jcm14207357)
Supplement: Supplementary file 1 [file jcm-14-07357-s001.zip]

Archive with 4 entries (4 files):
- Supplementary File S2_Search Strategy.pdf
- Supplementary File S3_List of Excluded Studies.pdf
- Supplementary File S4_Risk of Bias Assessment for the Critical and Important Outcomes.pdf
- Supplementary-File S1_PRSIMA checklist.pdf
